# Supplementary material for: The Role of Toll-like Receptor 2 Polymorphisms in Susceptibility to and Severity of Tuberculosis: A Systematic Review
Source: Pathogens. 2026 Mar 27;15(4):354. doi: 10.3390/pathogens15040354 (PMC13119124; doi:10.3390/pathogens15040354)
Supplement: Supplementary file 1 [file pathogens-15-00354-s001.zip]

Archive with 1 entries (1 files):
- pathogens-4191505-supplementary.pdf
